# Supplementary material for: Sequence Analysis of the Genome of Carnation (Dianthus caryophyllus L.)
Source: DNA Res. 2013 Dec 17;21(3):231–41. doi: 10.1093/dnares/dst053 (PMC4060945; doi:10.1093/dnares/dst053)
Supplement: Supplementary Data [file supp_dst053_dst053supp_tables.xlsx]

## Sheet: Supplementary_Table_S1
Supplementary Table S1. List of computer software and databases.
Software	Rererences
ALLPATHS-LG (ver. 45879)	Gnerre S, et al. 2011, High-quality draft assemblies of mammalian genomes from massively parallel sequence data, Proc Natl Acad Sci U S A, 108, 1513-1518.
SOAPdenovo2 (ver. 2.23)	Li R, et al. 2010, De novo assembly of human genomes with massively parallel short read sequencing, Genome Res., 20, 265-272. Luo R, et al. 2012, SOAPdenovo2: an empirically improved memory-efficient short-read de novo assemble, . Gigascience 2012;1:18.
FERMI (ver. 1.1)	Li H 2012, Exploring single-sample SNP and INDEL calling with whole-genome de novo assembly, Bioinformatics 28,1838-1844.
Newbler (ver. 2.7)	Margulies M, et al. 2005, Genome sequencing in microfabricated high-density picolitre reactors, Nature, 437, 376-380.
Bowtie 2 (ver. 2.1.0)	Langmead B and Salzberg SL. 2012, Fast gapped-read alignment with Bowtie 2, Nat. Method, 9, 357-359.
CD-HIT (ver. 4.6.1)	Fu L, et al. 2012, CD-HIT: accelerated for clustering the next-generation sequencing data, Bioinformatics, 28, 3150-3152.
RepeatScout (ver. 1.0.5)	Price AL, et al. 2005, De novo identification of repeat families in large genomes, Bioinformatics, 21 Suppl 1:i351-358.
Piler (ver. 1.0)	Edgar RC and Myers EW 2005, PILER: identification and classification of genomic repeats, Bioinformatics, 21 Suppl 1:i152-158.
BLASTX (ver. 2.2.25+)	Altschul, S.F., Madden, T.L. and Schäffer, A.A., 1997, Gapped BLAST and PSI-BLAST: a new generation of protein database search programs, Nucleic Acids Res., 25, 3389-3402.
tRNAscan-SE (ver. 1.3.1)	Lowe TM and Eddy SR1997, tRNAscan-SE: a program for improved detection of transfer RNA genes in genomic sequence. Nucleic Acids Res., 25:955-964.
snoScan (ver. 0.9b)	Lowe TM and Eddy SR 1999, A computational screen for methylation guide snoRNAs in yeast, Science, 283, 1168-1171.
MapMi (ver. 1.5.0.01)	Guerra-Assuncao JA and Enright AJ 2010, MapMi: automated mapping of microRNA loci, BMC Bioinformatics, 11, 133.
RNAfold (ver. 2.0)	Lorenz R, et al. ViennaRNA Package 2.0.2011, Algorithms Mol Biol., 2011;6:26.
PASA (ver. R20130605p1)	Haas BJ, et al. 2003, Improving the Arabidopsis genome annotation using maximal transcript alignment assemblies, Nucleic Acids Res , 31, 5654-5666.
Augustus (ver. 2.7)	Keller O, et al. 2011, A novel hybrid gene prediction method employing protein multiple sequence alignments, Bioinformatics, 27, 757-763.
BLAT (ver. 34)	Kent WJ 2002, BLAT--the BLAST-like alignment tool, Genome Res. , 12, 656-664.
BLASTP (ver. 2.2.25+)	Altschul, S.F., Madden, T.L. and Schäffer, A.A., 1997, Gapped BLAST and PSI-BLAST: a new generation of protein database search programs, Nucleic Acids Res., 25, 3389-3402.
CEGMA (ver. 2.4)	Parra G, et al. 2007, CEGMA: a pipeline to accurately annotate core genes in eukaryotic genomes, Bioinformatics, 23,1061-1067.
CROSS_MATCH (ver. 1.080812)	Ewing, B. and Green, P., 1998, Basecalling of automated sequencer traces using phred. II. Error probabilities, Genome Res., 8, 186-194.
PHRED (ver. 25.0)	Ewing, B., Hillier, L., Wendl, M. and Green, P. 1998, Basecalling of automated sequencer traces using phred. I. Accuracy assessment. Genome Res., 8, 175-185.
InterProScan (ver. 4.8)	Quevillon, E., Silventoinen, V., Pillai, S., Harte, N., Mulder, N., et al., 2005, InterProScan: protein domains identifier, Nucleic Acids Res., 33 (Web Server issue), W116-120.
SSPACE (ver. 2.0)	Boetzer M, et al. 2011, Scaffolding pre-assembled contigs using SSPACE. Bioinformatics ;27:578-579.
GAM-NGS	Vicedomini R, et al. 2013, GAM-NGS: genomic assemblies merger for next generation sequencing, BMC Bioinformatics, 14, Suppl 7:S6.
Dabatases
miRBase library	Kozomara A and Griffiths-Jones S 2011, miRBase: integrating microRNA annotation and deep-sequencing data, Nucleic Acids Res , 39, D152-157.
TAIR10	Garcia-Hernandez, M., Berardini, T.Z., Chen, G., et al., 2002, TAIR: a resource for integrated Arabidopsis data, Funct. Integr. Genomics, 2, 239–253.
IRGSP 1.0	Sakai, H., Lee, S.S., Tanaka, T., et al., 2013, Rice Annotation Project Database (RAP-DB): an integrative and interactive database for rice genomics, Plant Cell Physiol., 54, e6.
dbEST	Boguski, M.S., Lowe, T.M. and Tolstoshev, C.M., 1993, dbEST--database for "expressed sequence tags", Nat. Genet., 4, 332-333.
KEGG	Ogata, H., Goto, S., Sato, K., Fujibuchi, W., Bono, H. and Kanehisa, M., 1999, KEGG: Kyoto Encyclopedia of Genes and Genomes, Nucleic Acids Res., 27, 29-34.
KOG	Tatusov, R.L., Fedorova, N.D., Jackson, J.D., et al., 2003, The COG database: an updated version includes eukaryotes, BMC Bioinformatics, 4, 41–54
InterPro	Hunter, S., Apweiler, R., Attwood, T.K., et al., 2009, InterPro: the integrative protein signature database, Nucleic Acids Res., 37, D211-215.
map2slim	(http://www.geneontology.org/GO.slims.shtml).

## Sheet: Supplementary_Table_S2
Supplementary Table S2. Number of SSR loci and corresponding scaffolds.
Linkage group (LG)	Length of LGs (cM)	No. of SSR loci		No. of mapped scaffold	Total length of mapped scaffolds (bp)
		on the map	identified corresponding scaffold
85P_1	111.9	48	39	27	4914548
85P_2	97.1	16	12	9	2246135
85P_3	70.2	38	36	28	4424942
85P_4	73.9	39	37	32	4358531
85P_5	64.6	24	23	16	3221291
85P_6	72.1	29	25	20	4769663
85P_7	66.2	27	26	17	4911508
85P_8	66.3	36	33	24	4802779
85P_9	65.1	25	25	15	3530465
85P_10	56.1	32	32	19	4255961
85P_11	81.6	19	14	11	1959740
85P_12	52.1	28	28	13	2154258
85P_13	33	18	18	13	1341240
85P_14-1	23.2	7	7	7	1127790
85P_14-2	18.4	7	5	4	704546
85P_15-1	10.1	13	12	7	2441674
85P_15-2	7.7	6	6	6	260200
Total	969.6	412	378	268	51425271

## Sheet: Supplementary_Table_S3
Supplementary Table S3. Comparison of TEs found in the carnation and other plant genomes.
Species*	Genomic content of TE class (%)
	LTR	LINE	SINE	DNA	Unclassified
Carnation	7.3	0.7	0.007	0.89	20
Arabidopsis thaliana	10.3	1.1	0.22	5.2	1.4
Brassica rapa	15.7	4.6	0.74	7.2	8.6
Potato	29.4	2.3	0.64	3.9	27.8
Tomato	61.8	0.4	0.2	0.9	–
Cotton	46.2	2.7	0.09	4.5	10
Soybean	42	0.25	–	16.5	–
Sweet orange	17.6	0.4	–	2.3	–
Rice	23.5	0.8	0.45	13.7	–
Foxtail millet	29.6	1.8	0.17	9.4	5.4
Sorghum	54.4	0.04	0	7.5	–
*TE contents referred from the following references: Arabidopsis thaliana,a Brassica rapa,b potato,c tomato,d cotton,e soybean,f sweet orange,g rice,h foxtail millet,i and sorghum.j
References
a. Arabidopsis Genome Initiative 2000, Analysis of the genome sequence of the flowering plant Arabidopsis thaliana, Nature, 408, 796-815. b. Wang, X., Wang, H., Wang, J., et al. 2011, The genome of the mesopolyploid crop species Brassica rapa, Nat. Genet., 43, 1035-1039. c. The Potato Genome Sequencing Consortium 2011, Genome sequence and analysis of the tuber crop potato, Nature, 475, 189-195. d…

## Sheet: Supplementary_Table_S4
	Supplementary Table S4. List of transposable elements in the carnation genome.
	Class II DNA transposable elements
	hAT (Ac/Ds)	name	length (bp)	terminal inverted repeat (TIR)	target site dulpication (TSD)	*putative product (amino acids)	similarity	scaffold strand position
		Tic101	4274			814 (perfect)	Tdic101 Momose et al. 2013
		Tic102	732			no	dTdic102 Momose et al. 2013
		Tic103	5660	TAGAGCTGGCAAA	GTTACAAC/CATATCGA	810 (1 frame shift)	89% identity to Tdic101 transposase	2936 plus 5416 - 11075
		Tic104	4145	TAGAG(T/C)TGGCAAA	GCTGGAGG/GCTGGAGG	810 (1 frame shift)	99% identity to Tdic101 transposase	1005 minus 82332 - 86476
		Tic105	3139	TAGAG(C/T)TGGCAAA	ATCATCAC/ATCATCAC	556 (1 stop; N termial deletion)	97% identity to Tdic101 transposase	2945 plus 17633 - 20771
		Tic106	2947	TAGAG(C/T)TGGCAAA	ATCCAGTA/ATCCAGTA	no		86 plus 409670 - 412616
			116 other sister elements ( average 450 - 600 bp, 3 elements over 1k bp)
		Tic201	878			no	dTdic1 Itoh et al. 2002
		Tic202	20027	CAGGGTT	CCAATAAC/CCAATAAC	no		585 plus 134595 - 154621
		Tic203	15601	CAGGGTT	ATCGTGCT/ATTGTGCT	no		659 plus 58458 - 74058
		Tic204	5877	CAGGGTT	ATTGGACC/ATTGGACC	1102 (2 introns: 2 stops)	48% identity: A5ALI6_VITVI Putative uncharacterized protein OS=Vitis vinifera	655 plus 64997 - 70873
		Tic205	5265	CAGGGTT	GGCCCACC/CATGCTTG	902 (2 introns: 2 stops)	36% identity: A5ALP7_VITVI Putative uncharacterized protein OS=Vitis vinifera	872 minus 5498 - 10762
		Tic206	5165	CAGGGTTTT	TCGACTCG/AATAGAAC	no		2245 plus 88363 - 93527
			136 other sister elements (average 850- 950, 13 elements over 1 kbp)
		Tic301	7968	CTAGGTTGCAC	TACTTAGT/TACTTAGT	872 (3 introns: 3 frame shifts)	50% identity to Q2R1C3_ORYSJ HAT family	653 minus 3754 - 11721
			396 other sister elements 396 (average 450 -650, 6 elements over 1 kbp)
	CACTA (En/Spm)	Tac101	3646	CACTACAAGAAAATCT	TGG/TGG	no	Sasaki et al. 201２
		Tac102	11863	CACTACAAGAATATCT	TTA/TTA	1127 (perfect) 1229 (4 introns: C termial deletion)	30% identity: Q9FL83_ARATH Non-LTR retroelement reverse transcriptase-like protein 52% identity: C8TFH5_ORYSI HAT dimerisation domain-containing protein-like OS=Oryza sativa	766 plus 68703 - 80565
		Tac103	7660	CACTACAAGAATATCTA	GGC/ATA	1016 (3 introns: C termial deletion)	58% identity: A2I5F1_BETVU Transposon-like protein OS=Beta vulgaris	2847 minus 55912 - 63571
		Tac104	7620	CACTACAAGAAT	ATA/ATA	no		633 plus 5650 - 13269
		Tac105	7534	CACTACAAGAATATCT	CAA/ATC	1379 (3 introns: C termial deletion)	58% identity:A2I5F1_BETVU Transposon-like protein OS=Beta vulgaris	401 minus 65439 - 72972
		Tac106	7086	CACTACAAGAAAATCT	TAT/GAA	no		3566 plus 35386 - 42471
		Tac107	6961	CACTACAAGAATATCT	TAA/TAA	483 (2 introns: N and C termial deletion)	48% identity:A2I5F1_BETVU Transposon-like protein OS=Beta vulgaris	1615 plus 34866 - 41826
		Tac108	6898	CACTACAAGAATATCT	TCC/CCA	no		2450 plus 19856 - 26753
			148 other sister elements (average 1500 - 5000)
		Tac201	11635	CACTACAAGAATATCT	CTG/CTG	1137 (C terminal deletion)	35% identity:F4NCG3_BETVU Putative uncharacterized protein OS=Beta vulgaris	3822 minus 12286 - 23920
			161 other sister elements (average 2000 -4500)
		Tac301	10495	CACTAGTA	CAC/CAC	637 (1 frame shift; C terminal deletion) 166 (N and C terminal deletion)	50% identity:C7FDI5_SOYBN TNP2 OS=Glycine max 25% identity:K7K545_SOYBN Uncharacterized protein OS=Glycine max	3729 plus 16386 - 26880
			8 other sister elements (1400 - 4000)
		Tac401	8819	CACTACTACAAA	TTG/TTG	856 (perfect) 169 (N and C terminal deletion)	50% identity:Q04219_ANTMA TNP2 (Fragment) OS=Antirrhinum majus 42% identity:I3SVN6_LOTJA Uncharacterized protein OS=Lotus japonicus	849 plus 60656 - 69474
			26 other sister elements (single TIR sequence)
		Tac501	7695	CACTACTA(C/G)AGAAAC	TAT/TAT	853 (1 stop) 565 (3 introns: C terminal deletion)	58% identity:Q2QP23_ORYSJ Transposon protein, En/Spm OS=Oryza sativa 26% identity:K7V9B1_MAIZE Uncharacterized protein OS=Zea mays	163 minus 254919 - 262613
			10 other sister elements (single TIR sequence)
	Class I RNA transposable elements
		name	length (bp)	Terminaldirect repeat (TIR)	target site dulpication (TSD)	*putative product (amino acids)	similarity	scaffold strand position
	Ty1	Ty1-1	4858	TTACTGATGTTAATTCTCCAACTCAAAAGACGACTTCCCGAGCAAGTCAAAATCCTCCTAAAGGATAGATTCTGCATATAATTGTGAGCTGTAAATATTACAGAAAATATTGTAATATAGGAAAGTATAGTCTTGTGTAACAATTCATTCAAAGTGTATATAAACCTAGGCATCCTTGTAAATCATTCATTAACAATCAATAAGAAAATCACCTTCTTATAT	CTATATA/CTATATA	1494 (1 stop)	99% identity to TdicTy1 transposase (Nishizaki et al. 2011)	4443 plus 7190 - 12047
		Ty1-2	5185	TTTCCTAGATTACAATATTATCTTGTGATATTTACAGCTGTAAAATATATGCAGAATCTATCTTTTAGGAGGAGTTTGACTTGCTCGGGAAGTCGTTTTAGGAGTTGGAGAAGTACTATCAGTAAAT(inverted repeat)	ATTACTA/CATTGTA	1646 (3 stops)	80% identity to TdicTy1 transposase	1106 minus 13905 - 19089
		Ty1-3	4864	TTACTGATGTTAATTCTCCAACTCAAAAGACGACTTCCCGAGCAAGTCAAAATCCTCCTAAAGGATAGATTCTGCATATAATTGTGAGCTGTAAATATTACAGAAAATATTGTAATATAGG(C/A)AAGTATAGTCTTGTGTAACAATTCATTCAAAGTGTATATAAACCTAGGCATCCTTGTAAATTATTCATTAACAATCAATAAGAAAATCACCTTCTTATAT	AAAAGTA/AAAAGTA GCTTTTA/AAAAGGC	1496 (2 stops)	97% identity to TdicTy1 transposase	1743 plus 19570 - 24433 585 plus 215556 - 220419
		Ty1-4	4718	CAACTCAAAAGACGACTTCCCGAGCAAGTCAAACTCCTCCTAAAGGATAGATTCTGCATATA	ACGTCTA/TTTTACA	1495 (2 stops)	81% identity to TdicTy1 transposase	946 plus 9006 - 13723
		Ty1-5	4640	CAACTCAAAAGACGACTTCCCGAGCAAGTCAAACTCCTCCTAAAGGATAGATTCTGCATATA	CCTACAA/TTTTACA	1495 (perfect)	84% identity to TdicTy1 transposase	28 plus 306075 - 310714
		Ty1-6	4184	TCTACAACTCAAAAGACGACTTCCCGAGCAAGTCAAACTCCTCCTAAAGGATAGATTCTGCATATA	TATTACT/TTTTACA	1231 (perfect)	81% identity to TdicTy1 transposase	1375 minus 41617 - 45800
			26 other sister elements (10 single terminal)
	LINE like	LINE1-1	2156			509	left half of Retdic1 Nishizaki et al. 2011
		LINE1-2	1939	no	no	368 (N termial deletion)	79% identity to LINE1-1 transposase	768 plus 38874 - 40812
		LINE1-3	1574	no	no	513 (1 stop; N termial deletion)	59% identity to LINE1-1 transposase	4463 minus 141453 - 143026
		LINE1-4	1544	no	no	571 (N terminal deletion)	79% identity to LINE1-1 transposase	3243 minus 17314 - 18857
		LINE1-5	1500	no	no	500 (N and C terminal deletion)	71% identity to LINE1-1 transposase	15554 minus 5295 - 6794
		LINE1-6	1279	no	no	386 (C terminal deletion)	78% identity to LINE1-1 transposase	879 minus 5712 - 6990
		LINE1-7	1221	no	no	406 (C terminal deletion)	67% identity to LINE1-1 transposase	3062 plus 3573 - 4793
			48 other sister elements (average 1000-1200)
		LINE1-2	4821	TATTAGACTCATAGCCCATATTCTGTTATGATAATCTTGTAGTATTGGGCTTGGACTTCTCTCCAACCTAAATCTCTTCCTCTTCCTCTCTGTAATCTATATAATACACTCTACAAATGAATAATGGGGCAAGAG	CGTTTT/CGTTTT	1449 (perfect)	less than 20% identity to LINE1-1	132 plus 139553 - 144373
			12 other sister elements (smilar to terminal sequences)
	*	(perfect); perfect coding sequences with neither stop codons nor frame shifts
		(n stops); n stop codons in coding sequences
		(2 frame shifts); 2 frame shifts in coding sequences
		(N and/or C terminal deletion); deletion at N and/or C terminal region(s) of coding sequences

## Sheet: Supplementary_Table_S5
Supplementary Table S5. Number of tRNA genes detected in the carnation genome and other plant genomes.
Species	Genome assembly size (Mb)	Number of tRNA genes a
Carnation	569	1050
Arabidopsis	120	629
Brassica rapa	283	1139
Cucumber	244	678
Watermelon	353	785
Potato	725	915
Tomato	760	887
Cotton	761	1017
Lotus japonicus	317	491
Soybean	950	864
Date palm	329	349
Sweet orange	319	343
Poplar	434	669
Rice	373	721
Foxtail millet	423	675
Sorghum	739	578
a tRNA genes were detected with tRNAscan-SE-1.3.1 and pseudo genes were filtered out.

## Sheet: Supplementary_Table_S6
Supplementary Table S6. Protein-coding gene annotated in the genome assemblies.
Annotation model	Number of exon	Number of transcript	Number of gene	Mean ORF length (bp)	BLAST hit (%) c
PASA	96948	10519	10519	813	95.6
Augustus	288540	99418	99123	1029	70.7
Merged a	245316	56382	56137	1166	74.9
Merged (wo TEs) a,b	206294	43491	43266	1100	71.7
a Merged PASA and Augustus models, where redundancy was removed and gene models with single exon that were supported by both the PASA and Augustus models were permitted. b Excluded protein-coding TEs. c Percentage of BLASTP hits with identity ≥ 30%, Evalue ≤ 1E−5, and minimum length of 50 amino acids.

## Sheet: Supplementary_Table_S7
Supplementary Table S7. Number of genes mapped onto the KEGG Metabolism pathway.
Pathway category	Pathway name	Map #	D. caryophyllus (43,491 genes)	B. vulgaris (14,058 unigene)	A. thaliana (TAIR10; 35,386 genes)	O. sativa (IRGSP 1.0, 42,136 genes)
1.1 Carbohydrate metabolism	Glycolysis / Gluconeogenesis	map00010	29	30	28	30
1.1 Carbohydrate metabolism	Citrate cycle (TCA cycle)	map00020	19	20	20	20
1.1 Carbohydrate metabolism	Pentose phosphate pathway	map00030	17	16	17	16
1.1 Carbohydrate metabolism	Pentose and glucuronate interconversions	map00040	16	15	14	15
1.1 Carbohydrate metabolism	Fructose and mannose metabolism	map00051	18	18	19	18
1.1 Carbohydrate metabolism	Galactose metabolism	map00052	17	15	13	16
1.1 Carbohydrate metabolism	Ascorbate and aldarate metabolism	map00053	15	14	14	16
1.1 Carbohydrate metabolism	Starch and sucrose metabolism	map00500	33	35	33	34
1.1 Carbohydrate metabolism	Amino sugar and nucleotide sugar metabolism	map00520	38	39	38	40
1.1 Carbohydrate metabolism	Pyruvate metabolism	map00620	29	30	29	24
1.1 Carbohydrate metabolism	Glyoxylate and dicarboxylate metabolism	map00630	25	23	25	26
1.1 Carbohydrate metabolism	Propanoate metabolism	map00640	18	19	20	14
1.1 Carbohydrate metabolism	Butanoate metabolism	map00650	12	13	13	12
1.1 Carbohydrate metabolism	C5-Branched dibasic acid metabolism	map00660	4	4	4	4
1.1 Carbohydrate metabolism	Inositol phosphate metabolism	map00562	20	21	21	21
1.2 Energy metabolism	Oxidative phosphorylation	map00190	64	68	97	73
1.2 Energy metabolism	Photosynthesis	map00195	29	32	55	35
1.2 Energy metabolism	Photosynthesis - antenna proteins	map00196	12	11	12	12
1.2 Energy metabolism	Carbon fixation in photosynthetic organisms	map00710	24	24	23	25
1.2 Energy metabolism	Carbon fixation pathways in prokaryotes	map00720	12	13	15	10
1.2 Energy metabolism	Methane metabolism	map00680	24	23	25	25
1.2 Energy metabolism	Nitrogen metabolism	map00910	16	15	19	19
1.2 Energy metabolism	Sulfur metabolism	map00920	11	9	10	11
1.3 Lipid metabolism	Fatty acid biosynthesis	map00061	14	12	15	10
1.3 Lipid metabolism	Fatty acid elongation	map00062	7	6	7	8
1.3 Lipid metabolism	Fatty acid metabolism	map00071	11	12	11	11
1.3 Lipid metabolism	Synthesis and degradation of ketone bodies	map00072	3	3	3	3
1.3 Lipid metabolism	Cutin, suberine and wax biosynthesis	map00073	8	7	1	10
1.3 Lipid metabolism	Steroid biosynthesis	map00100	15	13	17	15
1.3 Lipid metabolism	Primary bile acid biosynthesis	map00120	0	1	1	0
1.3 Lipid metabolism	Secondary bile acid biosynthesis	map00121	0	0	0	0
1.3 Lipid metabolism	Steroid hormone biosynthesis	map00140	5	1	4	5
1.3 Lipid metabolism	Glycerolipid metabolism	map00561	26	22	24	29
1.3 Lipid metabolism	Glycerophospholipid metabolism	map00564	39	31	39	40
1.3 Lipid metabolism	Ether lipid metabolism	map00565	11	8	9	9
1.3 Lipid metabolism	Sphingolipid metabolism	map00600	15	12	16	14
1.3 Lipid metabolism	Arachidonic acid metabolism	map00590	10	9	7	8
1.3 Lipid metabolism	Linoleic acid metabolism	map00591	6	6	4	5
1.3 Lipid metabolism	alpha-Linolenic acid metabolism	map00592	13	12	14	14
1.3 Lipid metabolism	Biosynthesis of unsaturated fatty acids	map01040	2	1	2	1
1.4 Nucleotide metabolism	Purine metabolism	map00230	83	69	90	87
1.4 Nucleotide metabolism	Pyrimidine metabolism	map00240	68	58	73	73
1.5 Amino acid metabolism	Alanine, aspartate and glutamate metabolism	map00250	27	27	25	27
1.5 Amino acid metabolism	Glycine, serine and threonine metabolism	map00260	32	30	29	34
1.5 Amino acid metabolism	Cysteine and methionine metabolism	map00270	34	31	32	34
1.5 Amino acid metabolism	Valine, leucine and isoleucine degradation	map00280	20	20	20	20
1.5 Amino acid metabolism	Valine, leucine and isoleucine biosynthesis	map00290	10	10	10	10
1.5 Amino acid metabolism	Lysine biosynthesis	map00300	12	10	12	11
1.5 Amino acid metabolism	Lysine degradation	map00310	12	16	11	11
1.5 Amino acid metabolism	Arginine and proline metabolism	map00330	35	37	37	38
1.5 Amino acid metabolism	Histidine metabolism	map00340	12	10	12	13
1.5 Amino acid metabolism	Tyrosine metabolism	map00350	19	22	18	20
1.5 Amino acid metabolism	Phenylalanine metabolism	map00360	19	19	19	21
1.5 Amino acid metabolism	Tryptophan metabolism	map00380	14	11	19	15
1.5 Amino acid metabolism	Phenylalanine, tyrosine and tryptophan biosynthesis	map00400	23	22	22	25
1.6 Metabolism of other amino acids	beta-Alanine metabolism	map00410	15	14	15	15
1.6 Metabolism of other amino acids	Taurine and hypotaurine metabolism	map00430	3	3	3	3
1.6 Metabolism of other amino acids	Phosphonate and phosphinate metabolism	map00440	3	3	3	3
1.6 Metabolism of other amino acids	Selenocompound metabolism	map00450	10	8	9	9
1.6 Metabolism of other amino acids	Cyanoamino acid metabolism	map00460	9	8	12	12
1.6 Metabolism of other amino acids	D-Glutamine and D-glutamate metabolism	map00471	0	1	1	1
1.6 Metabolism of other amino acids	D-Arginine and D-ornithine metabolism	map00472	0	1	1	1
1.6 Metabolism of other amino acids	D-Alanine metabolism	map00473	0	0	0	1
1.6 Metabolism of other amino acids	Glutathione metabolism	map00480	15	15	16	17
1.7 Glycan biosynthesis and metabolism	N-Glycan biosynthesis	map00510	28	26	32	31
1.7 Glycan biosynthesis and metabolism	Various types of N-glycan biosynthesis	map00513	7	8	8	9
1.7 Glycan biosynthesis and metabolism	Mucin type O-Glycan biosynthesis	map00512	0	0	0	0
1.7 Glycan biosynthesis and metabolism	Other types of O-glycan biosynthesis	map00514	0	0	0	0
1.7 Glycan biosynthesis and metabolism	Glycosaminoglycan biosynthesis - CS/DS	map00532	2	2	0	2
1.7 Glycan biosynthesis and metabolism	Glycosaminoglycan biosynthesis - HS/Hep	map00534	1	0	2	1
1.7 Glycan biosynthesis and metabolism	Glycosaminoglycan biosynthesis - KS	map00533	0	0	0	0
1.7 Glycan biosynthesis and metabolism	Glycosaminoglycan degradation	map00531	5	5	5	5
1.7 Glycan biosynthesis and metabolism	Glycosylphosphatidylinositol(GPI)-anchor biosynthesis	map00563	20	8	20	20
1.7 Glycan biosynthesis and metabolism	Glycosphingolipid biosynthesis - lacto and neolacto series	map00601	0	0	0	0
1.7 Glycan biosynthesis and metabolism	Glycosphingolipid biosynthesis - globo series	map00603	3	2	3	3
1.7 Glycan biosynthesis and metabolism	Glycosphingolipid biosynthesis - ganglio series	map00604	2	2	2	2
1.7 Glycan biosynthesis and metabolism	Lipopolysaccharide biosynthesis	map00540	8	4	8	6
1.7 Glycan biosynthesis and metabolism	Peptidoglycan biosynthesis	map00550	2	3	3	3
1.7 Glycan biosynthesis and metabolism	Other glycan degradation	map00511	0	0	0	0
1.8 Metabolism of cofactors and vitamins	Thiamine metabolism	map00730	8	7	8	9
1.8 Metabolism of cofactors and vitamins	Riboflavin metabolism	map00740	7	5	8	8
1.8 Metabolism of cofactors and vitamins	Vitamin B6 metabolism	map00750	6	6	8	8
1.8 Metabolism of cofactors and vitamins	Nicotinate and nicotinamide metabolism	map00760	10	9	11	12
1.8 Metabolism of cofactors and vitamins	Pantothenate and CoA biosynthesis	map00770	16	12	17	16
1.8 Metabolism of cofactors and vitamins	Biotin metabolism	map00780	9	4	9	9
1.8 Metabolism of cofactors and vitamins	Lipoic acid metabolism	map00785	3	1	3	3
1.8 Metabolism of cofactors and vitamins	Folate biosynthesis	map00790	11	10	11	10
1.8 Metabolism of cofactors and vitamins	One carbon pool by folate	map00670	13	11	14	14
1.8 Metabolism of cofactors and vitamins	Retinol metabolism	map00830	6	5	7	7
1.8 Metabolism of cofactors and vitamins	Porphyrin and chlorophyll metabolism	map00860	30	30	32	31
1.8 Metabolism of cofactors and vitamins	Ubiquinone and other terpenoid-quinone biosynthesis	map00130	19	13	18	16
1.9 Metabolism of terpenoids and polyketides	Terpenoid backbone biosynthesis	map00900	27	26	27	28
1.9 Metabolism of terpenoids and polyketides	Monoterpenoid biosynthesis	map00902	2	2	2	2
1.9 Metabolism of terpenoids and polyketides	Sesquiterpenoid and triterpenoid biosynthesis	map00909	5	5	3	6
1.9 Metabolism of terpenoids and polyketides	Diterpenoid biosynthesis	map00904	8	6	9	16
1.9 Metabolism of terpenoids and polyketides	Carotenoid biosynthesis	map00906	17	14	16	16
1.9 Metabolism of terpenoids and polyketides	Brassinosteroid biosynthesis	map00905	5	3	8	7
1.9 Metabolism of terpenoids and polyketides	Insect hormone biosynthesis	map00981	0	0	0	0
1.9 Metabolism of terpenoids and polyketides	Zeatin biosynthesis	map00908	5	5	5	6
1.9 Metabolism of terpenoids and polyketides	Limonene and pinene degradation	map00903	5	4	5	5
1.9 Metabolism of terpenoids and polyketides	Geraniol degradation	map00281	2	2	2	2
1.9 Metabolism of terpenoids and polyketides	Type I polyketide structures	map01052	0	0	0	0
1.9 Metabolism of terpenoids and polyketides	Biosynthesis of 12-, 14- and 16-membered macrolides	map00522	0	0	0	0
1.9 Metabolism of terpenoids and polyketides	Biosynthesis of ansamycins	map01051	1	1	1	1
1.9 Metabolism of terpenoids and polyketides	Biosynthesis of type II polyketide backbone	map01056	0	0	0	0
1.9 Metabolism of terpenoids and polyketides	Biosynthesis of type II polyketide products	map01057	0	0	0	0
1.9 Metabolism of terpenoids and polyketides	Tetracycline biosynthesis	map00253	3	3	4	0
1.9 Metabolism of terpenoids and polyketides	Polyketide sugar unit biosynthesis	map00523	3	3	3	3
1.9 Metabolism of terpenoids and polyketides	Nonribosomal peptide structures	map01054	1	0	0	0
1.9 Metabolism of terpenoids and polyketides	Biosynthesis of siderophore group nonribosomal peptides	map01053	1	1	1	2
1.9 Metabolism of terpenoids and polyketides	Biosynthesis of vancomycin group antibiotics	map01055	1	1	1	1
1.10 Biosynthesis of other secondary metabolites	Phenylpropanoid biosynthesis	map00940	16	18	20	18
1.10 Biosynthesis of other secondary metabolites	Stilbenoid, diarylheptanoid and gingerol biosynthesis	map00945	7	6	5	7
1.10 Biosynthesis of other secondary metabolites	Flavonoid biosynthesis	map00941	14	14	12	15
1.10 Biosynthesis of other secondary metabolites	Flavone and flavonol biosynthesis	map00944	3	2	3	4
1.10 Biosynthesis of other secondary metabolites	Anthocyanin biosynthesis	map00942	2	1	1	1
1.10 Biosynthesis of other secondary metabolites	Isoflavonoid biosynthesis	map00943	3	3	0	4
1.10 Biosynthesis of other secondary metabolites	Indole alkaloid biosynthesis	map00901	2	2	2	2
1.10 Biosynthesis of other secondary metabolites	Isoquinoline alkaloid biosynthesis	map00950	7	9	6	8
1.10 Biosynthesis of other secondary metabolites	Tropane, piperidine and pyridine alkaloid biosynthesis	map00960	10	10	8	10
1.10 Biosynthesis of other secondary metabolites	Acridone alkaloid biosynthesis	map01058	0	0	0	0
1.10 Biosynthesis of other secondary metabolites	Caffeine metabolism	map00232	2	1	2	2
1.10 Biosynthesis of other secondary metabolites	Betalain biosynthesis	map00965	1	1	0	1
1.10 Biosynthesis of other secondary metabolites	Glucosinolate biosynthesis	map00966	0	0	0	0
1.10 Biosynthesis of other secondary metabolites	Benzoxazinoid biosynthesis	map00402	1	1	1	5
1.10 Biosynthesis of other secondary metabolites	Penicillin and cephalosporin biosynthesis	map00311	0	1	2	2
1.10 Biosynthesis of other secondary metabolites	beta-Lactam resistance	map00312	0	0	0	0
1.10 Biosynthesis of other secondary metabolites	Streptomycin biosynthesis	map00521	6	6	7	6
1.10 Biosynthesis of other secondary metabolites	Butirosin and neomycin biosynthesis	map00524	1	1	1	1
1.10 Biosynthesis of other secondary metabolites	Clavulanic acid biosynthesis	map00331	0	0	0	0
1.10 Biosynthesis of other secondary metabolites	Puromycin biosynthesis	map00231	0	0	0	0
1.10 Biosynthesis of other secondary metabolites	Novobiocin biosynthesis	map00401	3	3	4	3
1.11 Xenobiotics biodegradation and metabolism	Benzoate degradation	map00362	5	5	5	5
1.11 Xenobiotics biodegradation and metabolism	Aminobenzoate degradation	map00627	7	8	9	9
1.11 Xenobiotics biodegradation and metabolism	Fluorobenzoate degradation	map00364	1	1	1	1
1.11 Xenobiotics biodegradation and metabolism	Chloroalkane and chloroalkene degradation	map00625	6	5	5	5
1.11 Xenobiotics biodegradation and metabolism	Chlorocyclohexane and chlorobenzene degradation	map00361	4	3	4	4
1.11 Xenobiotics biodegradation and metabolism	Toluene degradation	map00623	1	2	1	2
1.11 Xenobiotics biodegradation and metabolism	Xylene degradation	map00622	0	0	1	0
1.11 Xenobiotics biodegradation and metabolism	Nitrotoluene degradation	map00633	0	0	0	0
1.11 Xenobiotics biodegradation and metabolism	Ethylbenzene degradation	map00642	1	1	2	1
1.11 Xenobiotics biodegradation and metabolism	Styrene degradation	map00643	4	4	5	5
1.11 Xenobiotics biodegradation and metabolism	Atrazine degradation	map00791	0	0	1	0
1.11 Xenobiotics biodegradation and metabolism	Caprolactam degradation	map00930	1	3	2	2
1.11 Xenobiotics biodegradation and metabolism	DDT degradation	map00351	1	1	1	1
1.11 Xenobiotics biodegradation and metabolism	Bisphenol degradation	map00363	3	3	4	4
1.11 Xenobiotics biodegradation and metabolism	Dioxin degradation	map00621	1	0	1	1
1.11 Xenobiotics biodegradation and metabolism	Naphthalene degradation	map00626	3	2	4	4
1.11 Xenobiotics biodegradation and metabolism	Polycyclic aromatic hydrocarbon degradation	map00624	4	3	4	5
1.11 Xenobiotics biodegradation and metabolism	Steroid degradation	map00984	1	0	0	0
1.11 Xenobiotics biodegradation and metabolism	Metabolism of xenobiotics by cytochrome P450	map00980	7	4	5	6
1.11 Xenobiotics biodegradation and metabolism	Drug metabolism - cytochrome P450	map00982	4	4	4	4
1.11 Xenobiotics biodegradation and metabolism	Drug metabolism - other enzymes	map00983	13	7	13	13

## Sheet: Supplementary_Table_S8
Supplementary Table S8. List of genes that are likely to be involved in the synthesis of phenylpropanoid, flavonoid and lignin.
Name	Accession No.	Annotation No.
aPAL1	AB041361	Dca13751	Dca48763	Dca54310	Dca57541
CHS	Z67982	Dca3769	Dca3772	Dca48711	Dca57932	Dca58876
CHI	Z67989	Dca60978	Dca60979
DFR	AB071787	Dca4324
F3′H	AB731559	Dca61873
AA5GT	AB646510	Dca40533
GSTF1	AB688110	Dca20990
GSTF2	AB688111	Dca57804
bGT1	AB191245	Dca17573	Dca47835
References
a. Yoshimoto, Y., Higeta, D., Itoh, Y., Yoshida, H., Hasebe, M. and Ozeki, Y. 2000, Isolation and characterization of a cDNA for phenylalanine ammonia-lyase (PAL) from Dianthus caryophyllus (carnation), Plant Biotechnol., 17, 325-329. b. Ogata, J., Itoh, Y., Ishida, M., Yoshida, H. and Ozeki, Y. 2004, Cloning and heterologous expression of cDNAs encoding flavonoid glucosyltransferases from Dianth…

## Sheet: Supplementary_Table_S9
Supplementary Table S9. List of genes related to chlorophyll metabolism.
Gene	Annotation No.	Scaffold No.
Biosynthesis
HEMA	Dca27159	27
GSAa	Dca24978	2485
GSAb	Dca22086	222
HEMB1a	Dca4014	11470
HEMB1b	Dca32762	3323
HEMB2	Dca10714	1472
HEMC	Dca8550	1360
HEMD	Dca18072	614
HEME1	Dca21349	216
HEME2	Dca12256	1559
HEMF	Dca22547	226
HEMG	Dca39880	4339
CHLH	Dca44169	506
CHLI	Dca3362	112
CHLD1	Dca39613	43
CHLD2	Dca39610	43
CHLM1	Dca44032	503
CHLM2	Dca44033	503
CRD	Dca13276	1615
PORA1a	Dca58821	869
PORA1b	Dca50780	6496
PORA2	Dca37675	4003
DVRa	Dca10242	1447
DVRb	Dca51617	670
CHLG	Dca14974	1719
CHLP	Dca15566	1755
Chlorophyll cycle
CAO	Dca24343	242
NYC1	Dca24057	24
NOL	Dca44632	515
HCAR	Dca7913	2224
Degradation
CLH	Dca5732	1220
PPH	Dca58543	86
PaO	Dca24626	2449
RCCR	Dca26034	259
SGR1	Dca13077	1602
SGR1	Dca30733	308
SGR2	Dca47718	582
SGR3	Dca35537	37
HEMA: glutamyl-tRNA reductase; GSA: glutamate-1-semialdehyde 2,1-aminotransferase; HEMB: 5-aminolevulinate dehydrogenase; HEMC: porphobilinogen deaminase; HEMD: uroporphyrinogen III synthase; HEME: uroporphyrinogen III decarboxylase; HEMF: coproporphyrinogen III oxidase; HEMG: protoporphyrinogen oxidase; CHLH/D/I: magnesium chelatase; CHLM: Mg-protoporohyrin IV methyltransferase; CRD: Mg-protopor…

## Sheet: Supplementary_Table_S10　
Supplementary Table S10. List of genes related to carotenoid metabolism.
Gene	Annotation No.	Scaffold No.	EST IDa
Biosynthesis
IPI	Dca51963	68	ND
GGPS	Dca29907	299	FX316658
PSY1	Dca57805	839	FX298493
PSY2a	Dca46314	5511	FX334205
PSY2b	Dca56296	7957	FX334205
PSY2b	Dca11863	1533	FX334205
PDSa	Dca48369	596	FX298085
PDSb	Dca52111	6820	FX298085
ZDS	Dca28883	288	FX314242
CRTISO	Dca1396	104	ND
Z-ISO	Dca5563	1213	ND
LCYB	Dca47589	58	FX326188
LCYE1	Dca41710	464	ND
LCYE2	Dca23076	2300	ND
CHYB	Dca61272	95	FX297098
VDE	Dca7401	13	ND
VDE-related	Dca13063	1601	FX321351
VDE-related	Dca47574	58	FX321351
ZEP	Dca60413	92	FX301181
Degradation
NCED1	Dca17005	1855	FX302594
NCED2	Dca28195	2809	FX310023
NCED2	Dca29385	293	FX310023
CCD4-1	Dca37305	397	ND
CCD4-2	Dca57229	82	ND
CCD1	Dca57297	820	ND
CCD7	Dca19098	2	ND
CCD8	Dca14664	17	ND
IPI: isopentenyl pyrophosphate isomerase; GGPS: GGDP synthase; PSY: phytoene synthase; PDS: phytoene desaturase; ZDS: ζ-carotene desaturase; CRTISO: carotenoid isomerase; Z-ISO: 15-cis-ζ-carotenoid isomerase; LCYB: lycopene β-cyclase; LCYE: lycopene ϵ-cyclase, CHYB: β-ring hydroxylase; VDE: violaxanthin de-epoxidase; ZEP: zeaxanthin epoxidase; NSY: neoxanthin synthase; NCED: 9-cis-epoxycarotenoid…
Reference
a. Ohmiya, A., Tanase, K., Hirashima, M., Yamamizo, C. and Yagi, M. 2013, Analysis of carotenogenic gene expression in petals and leaves of carnation (Dianthus caryophyllus L.), Plant Breed., 132, 423-429.

[truncated: 4 more sheets: Supplementary_Table_S11, Supplementary_Table_S12, Supplementary_Table_S13, Supplementary_Table_S14]
